# Supplementary material for: Molecular Dynamics Approach to the Physical Mixture of In2O3 and ZrO2: Defect Formation and Ionic Diffusion
Source: Int J Mol Sci. 2023 Jan 26;24(3):2426. doi: 10.3390/ijms24032426 (PMC9917225; doi:10.3390/ijms24032426)
Supplement: Supplementary file 1 [file ijms-24-02426-s001.zip]

Archive with 1 entries (1 files):
- ijms-2161744-supplementary.pdf
